# Supplementary material for: Methylglyoxal-Derived Advanced Glycation End Product (AGE4)-Induced Apoptosis Leads to Mitochondrial Dysfunction and Endoplasmic Reticulum Stress through the RAGE/JNK Pathway in Kidney Cells
Source: Int J Mol Sci. 2021 Jun 18;22(12):6530. doi: 10.3390/ijms22126530 (PMC8235496; doi:10.3390/ijms22126530)
Supplement: Supplementary file 1 [file ijms-22-06530-s001.zip]

Archive with 1 entries (1 files):
- ijms-1240456-supplementary.pdf
